# Supplementary material for: Cross-Hemispheric Genetic Diversity and Spatial Genetic Structure of Callinectes sapidus Reovirus 1 (CsRV1)
Source: Viruses. 2023 Feb 18;15(2):563. doi: 10.3390/v15020563 (PMC9962310; doi:10.3390/v15020563)
Supplement: Supplementary file 1 [file viruses-15-00563-s001.zip]

Archive with 2 entries (2 files):
- viruses-2130485-Figure and Tables.pdf
- viruses-2130485-Table S1.csv
